# Supplementary material for: C6 Peptide-Based Multiplex Phosphorescence Analysis (PHOSPHAN) for Serologic Confirmation of Lyme Borreliosis
Source: PLoS One. 2015 Jul 6;10(7):e0130048. doi: 10.1371/journal.pone.0130048 (PMC4492927; doi:10.1371/journal.pone.0130048)
Supplement: S1 Dataset — (XLS) [file pone.0130048.s001.xls]

## Sheet: EM Patients
Lyme Borreliosis Patients with Erythema Migrans
Patient #	Day from disease onset	FI, pulses (patient serum) Bb C6-IgM	FI, pulses (negative control) Bb C6-IgM	Lyme Index, Bb C6-IgM	FI, pulses (patient serum) OspC-IgM	FI, pulses (negative control) OspC-IgM	Lyme Index, OspC-IgM	FI, pulses (patient serum) VlsE-IgM	FI, pulses (negative control) VlsE-IgM	Lyme Index, VlsE-IgM	FI, pulses (patient serum) Bb C6-IgG	FI, pulses (negative control) Bb C6-IgG	Lyme Index, Bb C6-IgG	FI, pulses (patient serum) Bg C6-IgG	FI, pulses (negative control) Bg C6-IgG	Lyme Index, Bg C6-IgG	FI, pulses (patient serum) Ba C6-IgG	FI, pulses (negative control) Ba C6-IgG	Lyme Index, Ba C6-IgG	Immunetics C6 Lyme ELISA Kit, OD (IgM+IgG)	Lyme Index (IgM+IgG)	PCR, Bb sensu lato
	n			351			351			351			351			351			351		314	351
	>=1			88			96			74			198			153			194		162
	%		b=400	0.250712		b=200	0.273504		b=200	0.210826		b=50	0.564103		b=40	0.435897		b=40	0.552707		0.515924
1	10	430	127	0.815939	28	43	0.115226	53	37	0.223629	46	39	0.516854	8	14	0.148148	17	48	0.193182	0.166	0.415	*
1	17	501	127	0.950664	294	43	1.20988	954	37	4.02532	1774	39	19.9326	1565	14	28.9815	869	48	9.875	0.873	2.1825	*
1	49	580	127	1.10057	60	43	0.246914	400	37	1.68776	1441	39	16.191	205	14	3.7963	235	48	2.67045	0.512	1.28	*
2	26	123	27	0.288056	27	23	0.121076	31	10	0.147619	982	31	12.1235	589	58	6.0102	56	17	0.982456	No data		positive
2	35	236	27	0.552693	38	23	0.170404	56	10	0.266667	2239	31	27.642	1045	58	10.6633	296	17	5.19298	No data		positive
3	7	70	27	0.163934	49	23	0.219731	88	10	0.419048	16	31	0.197531	22	58	0.22449	97	17	1.70175	No data		*
3	15	90	27	0.210773	109	23	0.488789	110	10	0.52381	464	31	5.7284	45	58	0.459184	1744	17	30.5965	No data		*
3	49	66	27	0.154567	84	23	0.376682	171	10	0.814286	120	31	1.48148	82	58	0.836735	1055	17	18.5088	No data		*
4	10	31	27	0.0725995	13	23	0.058296	88	10	0.419048	38	31	0.469136	69	58	0.704082	16	17	0.280702	No data		*
4	44	46	27	0.107728	9	23	0.0403587	34	10	0.161905	33	31	0.407407	60	58	0.612245	7	17	0.122807	No data		*
5	13	53	27	0.124122	10	23	0.044843	10	10	0.047619	1417	31	17.4938	53	58	0.540816	483	17	8.47368	No data		*
5	22	46	27	0.107728	240	23	1.07623	11	10	0.052381	1937	31	23.9136	85	58	0.867347	856	17	15.0175	No data		*
6	7	36	27	0.0843091	14	23	0.0627803	15	10	0.0714286	13	31	0.160494	24	58	0.244898	8	17	0.140351	No data		positive
6	15	33	27	0.0772834	90	23	0.403587	29	10	0.138095	30	31	0.37037	40	58	0.408163	20	17	0.350877	No data		positive
7	3	189	137	0.351955	22	22	0.0990991	25	25	0.111111	36	34	0.428571	14	11	0.27451	17	29	0.246377	0.181	0.4525	*
7	10	141	137	0.26257	1981	22	8.92342	313	25	1.39111	3687	34	43.8929	863	11	16.9216	3801	29	55.087	3.933	9.8325	positive
8	8	782	125	1.48952	125	33	0.536481	327	26	1.4469	63	34	0.75	56	12	1.07692	24	43	0.289157	0.26	0.65	positive
8	16	784	125	1.49333	263	33	1.12876	610	26	2.69912	357	34	4.25	41	12	0.788462	189	43	2.27711	0.862	2.155	positive
9	10	211	137	0.392924	67	22	0.301802	97	25	0.431111	129	34	1.53571	17	11	0.333333	171	29	2.47826	0.608	1.52	*
9	18	204	137	0.379888	66	22	0.297297	110	25	0.488889	233	34	2.77381	25	11	0.490196	329	29	4.76812	0.988	2.47	*
10	5	183	137	0.340782	36	22	0.162162	46	25	0.204444	2453	34	29.2024	197	11	3.86275	2887	29	41.8406	3.468	8.67	*
10	13	213	137	0.396648	38	22	0.171171	63	25	0.28	4269	34	50.8214	435	11	8.52941	4272	29	61.913	3.395	8.4875	*
11	5	331	170	0.580702	31	32	0.133621	38	29	0.165939	155	33	1.86747	54	10	1.08	12	30	0.171429	0.12	0.3	*
11	13	417	170	0.731579	2308	32	9.94828	1591	29	6.9476	1109	33	13.3614	689	10	13.78	1782	30	25.4571	1.647	4.1175	*
12	8	348	125	0.662857	168	33	0.72103	27	26	0.119469	222	34	2.64286	144	12	2.76923	137	43	1.6506	1.372	3.43	positive
12	15	310	125	0.590476	208	33	0.892704	39	26	0.172566	8767	34	104.369	7150	12	137.5	6936	43	83.5663	4.454	11.135	*
12	48	324	125	0.617143	196	33	0.841202	35	26	0.154867	3262	34	38.8333	2261	12	43.4808	2079	43	25.0482	4.123	10.3075	*
13	5	577	170	1.01228	96	32	0.413793	32	29	0.139738	44	33	0.53012	19	10	0.38	29	30	0.414286	0.288	0.72	*
13	15	259	170	0.454386	87	32	0.375	91	29	0.39738	7508	33	90.4578	1966	10	39.32	6108	30	87.2571	4.177	10.4425	*
13	45	330	170	0.578947	68	32	0.293103	53	29	0.231441	3292	33	39.6627	882	10	17.64	2771	30	39.5857	3.294	8.235	*
14	8	715	125	1.3619	30	33	0.128755	24	26	0.106195	42	34	0.5	11	12	0.211538	18	43	0.216867	0.121	0.3025	positive
14	16	1784	125	3.3981	1255	33	5.38627	407	26	1.80088	1711	34	20.369	188	12	3.61538	1248	43	15.0361	2.03	5.075	*
14	49	781	125	1.48762	562	33	2.41202	84	26	0.371681	536	34	6.38095	60	12	1.15385	279	43	3.36145	0.603	1.5075	*
15	5	418	170	0.733333	67	32	0.288793	48	29	0.209607	33	33	0.39759	12	10	0.24	17	30	0.242857	0.134	0.335	*
15	14	558	170	0.978947	106	32	0.456897	71	29	0.310044	140	33	1.68675	23	10	0.46	193	30	2.75714	0.356	0.89	*
16	12	378	125	0.72	922	33	3.95708	642	26	2.84071	1270	34	15.119	125	12	2.40385	408	43	4.91566	1.217	3.0425	*
16	19	1091	125	2.0781	2679	33	11.4979	2244	26	9.9292	5423	34	64.5595	342	12	6.57692	1039	43	12.5181	2.738	6.845	*
17	1	125	137	0.232775	254	22	1.14414	76	25	0.337778	3403	34	40.5119	338	11	6.62745	3028	29	43.8841	4.114	10.285	*
17	8	139	137	0.258845	407	22	1.83333	133	25	0.591111	8091	34	96.3214	2146	11	42.0784	7949	29	115.203	4.522	11.305	*
18	4	468	125	0.891429	467	33	2.00429	116	26	0.513274	26	34	0.309524	11	12	0.211538	17	43	0.204819	0.124	0.31	*
18	11	1556	125	2.96381	740	33	3.17597	490	26	2.16814	465	34	5.53571	665	12	12.7885	22	43	0.26506	1.324	3.31	*
18	46	1198	125	2.2819	342	33	1.46781	239	26	1.05752	275	34	3.27381	181	12	3.48077	18	43	0.216867	0.446	1.115	*
19	12	548	137	1.02048	43	22	0.193694	26	25	0.115556	22	34	0.261905	8	11	0.156863	18	29	0.26087	0.48	1.2	*
19	20	578	137	1.07635	49	22	0.220721	25	25	0.111111	44	34	0.52381	10	11	0.196078	59	29	0.855072	0.664	1.66	*
19	54	350	137	0.651769	33	22	0.148649	20	25	0.0888889	26	34	0.309524	7	11	0.137255	26	29	0.376812	0.472	1.18	*
20	4	690	125	1.31429	97	33	0.416309	105	26	0.464602	110	34	1.30952	48	12	0.923077	1472	43	17.7349	0.366	0.915	*
20	12	1005	125	1.91429	323	33	1.38627	606	26	2.68142	5536	34	65.9048	546	12	10.5	9970	43	120.12	3.665	9.1625	*
21	11	288	137	0.536313	107	22	0.481982	34	25	0.151111	31	34	0.369048	27	11	0.529412	13	29	0.188406	0.192	0.48	*
21	21	237	137	0.441341	371	22	1.67117	121	25	0.537778	87	34	1.03571	23	11	0.45098	109	29	1.57971	0.611	1.5275	*
21	51	206	137	0.383613	164	22	0.738739	39	25	0.173333	31	34	0.369048	13	11	0.254902	35	29	0.507246	0.283	0.7075	*
22	3	375	125	0.714286	74	33	0.317597	62	26	0.274336	25	34	0.297619	13	12	0.25	15	43	0.180723	0.093	0.2325	*
22	13	345	125	0.657143	76	33	0.32618	58	26	0.256637	28	34	0.333333	17	12	0.326923	16	43	0.192771	0.093	0.2325	*
22	43	342	125	0.651429	72	33	0.309013	70	26	0.309735	32	34	0.380952	16	12	0.307692	16	43	0.192771	0.097	0.2425	*
23	16	300	125	0.571429	3936	33	16.8927	3575	26	15.8186	11868	34	141.286	4826	12	92.8077	12453	43	150.036	4.261	10.6525	positive
23	24	371	125	0.706667	3654	33	15.6824	3300	26	14.6018	14717	34	175.202	7665	12	147.404	15722	43	189.422	4.45	11.125	positive
23	61	174	125	0.331429	673	33	2.88841	2307	26	10.208	6125	34	72.9167	1998	12	38.4231	7023	43	84.6145	4.138	10.345	positive
24	2	332	125	0.632381	408	33	1.75107	60	26	0.265487	76	34	0.904762	19	12	0.365385	41	43	0.493976	0.263	0.6575	*
24	10	500	125	0.952381	5187	33	22.2618	490	26	2.16814	5236	34	62.3333	1922	12	36.9615	4316	43	52	3.73	9.325	positive
25	9	1193	125	2.27238	99	33	0.424893	353	26	1.56195	735	34	8.75	56	12	1.07692	878	43	10.5783	0.863	2.1575	positive
25	16	1208	125	2.30095	737	33	3.16309	2909	26	12.8717	9785	34	116.488	2193	12	42.1731	10980	43	132.289	4.18	10.45	positive
25	48	1045	125	1.99048	1840	33	7.897	2566	26	11.354	11002	34	130.976	2150	12	41.3462	13244	43	159.566	4.265	10.6625	positive
26	1	79	27	0.185012	21	23	0.0941704	70	10	0.333333	147	31	1.81481	69	58	0.704082	27	17	0.473684	No data		*
26	8	118	27	0.276347	3414	23	15.3094	37	10	0.17619	3176	31	39.2099	55	58	0.561224	1468	17	25.7544	No data		*
27	8	233	137	0.433892	30	22	0.135135	57	25	0.253333	163	34	1.94048	224	11	4.39216	188	29	2.72464	1.144	2.86	*
27	19	1155	137	2.15084	37	22	0.166667	400	25	1.77778	5262	34	62.6429	8317	11	163.078	3017	29	43.7246	4.449	11.1225	*
28	8	470	127	0.891841	267	43	1.09877	271	37	1.14346	2420	39	27.191	335	14	6.2037	1540	48	17.5	2.293	5.7325	positive
28	15	986	127	1.87097	428	43	1.76132	573	37	2.41772	10423	39	117.112	3279	14	60.7222	8141	48	92.5114	4.4	11	positive
28	21	906	127	1.71917	302	43	1.2428	467	37	1.97046	9414	39	105.775	2854	14	52.8519	6958	48	79.0682	4.266	10.665	*
28	42	258	27	0.604215	39	23	0.174888	21	10	0.1	7602	31	93.8519	377	58	3.84694	2445	17	42.8947	No data		*
29	5	6895	125	13.1333	6123	33	26.279	1809	26	8.00442	22655	34	269.702	24023	12	461.981	28035	43	337.771	over	12	*
29	14	6011	125	11.4495	5830	33	25.0215	1694	26	7.49558	22508	34	267.952	21893	12	421.019	28775	43	346.687	over	12	positive
30	13	256	137	0.476723	31	22	0.13964	19	25	0.0844444	310	34	3.69048	237	11	4.64706	299	29	4.33333	1.873	4.6825	*
30	22	353	137	0.657356	36	22	0.162162	22	25	0.0977778	1270	34	15.119	1015	11	19.902	1552	29	22.4928	3.63	9.075	*
30	57	432	137	0.804469	41	22	0.184685	23	25	0.102222	803	34	9.55952	630	11	12.3529	1165	29	16.8841	3.287	8.2175	*
31	11	131	137	0.243948	24	22	0.108108	38	25	0.168889	22	34	0.261905	7	11	0.137255	12	29	0.173913	0.135	0.3375	*
31	19	165	137	0.307263	37	22	0.166667	59	25	0.262222	21	34	0.25	6	11	0.117647	10	29	0.144928	0.127	0.3175	*
31	53	143	137	0.266294	32	22	0.144144	39	25	0.173333	22	34	0.261905	6	11	0.117647	12	29	0.173913	0.128	0.32	*
32	3	193	137	0.359404	68	22	0.306306	30	25	0.133333	92	34	1.09524	15	11	0.294118	70	29	1.01449	0.329	0.8225	*
32	13	172	137	0.320298	39	22	0.175676	23	25	0.102222	623	34	7.41667	61	11	1.19608	396	29	5.73913	0.608	1.52	*
32	44	151	137	0.281192	25	22	0.112613	23	25	0.102222	244	34	2.90476	27	11	0.529412	158	29	2.28986	0.385	0.9625	*
33	4	335	125	0.638095	57	33	0.244635	25	26	0.110619	1222	34	14.5476	249	12	4.78846	728	43	8.77108	0.182	0.455	*
33	13	318	125	0.605714	4297	33	18.4421	331	26	1.4646	285	34	3.39286	173	12	3.32692	192	43	2.31325	0.648	1.62	*
33	44	314	125	0.598095	622	33	2.66953	111	26	0.49115	81	34	0.964286	47	12	0.903846	51	43	0.614458	0.289	0.7225	*
34	4	245	137	0.456238	206	22	0.927928	219	25	0.973333	3406	34	40.5476	760	11	14.902	698	29	10.1159	2.981	7.4525	*
34	11	228	137	0.424581	164	22	0.738739	198	25	0.88	5283	34	62.8929	1719	11	33.7059	2854	29	41.3623	4.122	10.305	*
35	5	649	125	1.23619	1148	33	4.92704	209	26	0.924779	3970	34	47.2619	557	12	10.7115	3609	43	43.4819	3.807	9.5175	*
35	16	764	125	1.45524	1308	33	5.61373	407	26	1.80088	12796	34	152.333	4235	12	81.4423	12117	43	145.988	4.47	11.175	*
36	11	240	127	0.455408	111	43	0.45679	314	37	1.32489	93	39	1.04494	15	14	0.277778	30	48	0.340909	0.388	0.97	positive
36	18	1217	127	2.3093	3136	43	12.9053	5319	37	22.443	4577	39	51.427	869	14	16.0926	3109	48	35.3295	2.744	6.86	*
36	52	267	127	0.506641	576	43	2.37037	3461	37	14.6034	1489	39	16.7303	181	14	3.35185	588	48	6.68182	1.347	3.3675	*
37	4	152	137	0.283054	14	22	0.0630631	17	25	0.0755556	40	34	0.47619	9	11	0.176471	19	29	0.275362	0.207	0.5175	*
37	12	184	137	0.342644	14	22	0.0630631	20	25	0.0888889	39	34	0.464286	7	11	0.137255	19	29	0.275362	0.217	0.5425	*
37	44	177	137	0.329609	15	22	0.0675676	19	25	0.0844444	41	34	0.488095	8	11	0.156863	19	29	0.275362	No data		*
38	9	233	137	0.433892	376	22	1.69369	137	25	0.608889	705	34	8.39286	48	11	0.941176	936	29	13.5652	1.654	4.135	*
38	49	37	27	0.0866511	75	23	0.336323	34	10	0.161905	267	31	3.2963	36	58	0.367347	117	17	2.05263	No data		*
39	7	168	137	0.312849	25	22	0.112613	18	25	0.08	1084	34	12.9048	506	11	9.92157	5106	29	74	3.426	8.565	*
39	16	100	137	0.18622	55	22	0.247748	18	25	0.08	9011	34	107.274	6486	11	127.176	12079	29	175.058	4.552	11.38	*
39	50	140	137	0.260708	21	22	0.0945946	17	25	0.0755556	2709	34	32.25	1469	11	28.8039	6703	29	97.1449	4.209	10.5225	*
40	5	614	125	1.16952	1115	33	4.78541	155	26	0.685841	42	34	0.5	9	12	0.173077	34	43	0.409639	0.177	0.4425	positive
40	13	570	125	1.08571	1453	33	6.23605	627	26	2.77434	1320	34	15.7143	195	12	3.75	1387	43	16.7108	1.113	2.7825	*
41	4	549	125	1.04571	644	33	2.76395	131	26	0.579646	9675	34	115.179	4873	12	93.7115	8993	43	108.349	4.503	11.2575	positive
41	12	533	125	1.01524	499	33	2.14163	112	26	0.495575	9456	34	112.571	4647	12	89.3654	8843	43	106.542	4.432	11.08	positive
41	47	507	125	0.965714	209	33	0.896996	75	26	0.331858	6184	34	73.619	2720	12	52.3077	5661	43	68.2048	4.341	10.8525	*
42	3	623	125	1.18667	32	33	0.137339	39	26	0.172566	50	34	0.595238	11	12	0.211538	20	43	0.240964	0.139	0.3475	*
42	10	675	125	1.28571	31	33	0.133047	50	26	0.221239	57	34	0.678571	13	12	0.25	54	43	0.650602	0.146	0.365	*
42	44	505	125	0.961905	23	33	0.0987124	64	26	0.283186	349	34	4.15476	54	12	1.03846	196	43	2.36145	0.141	0.3525	*
43	3	1277	127	2.42315	47	43	0.193416	51	37	0.21519	387	39	4.34831	26	14	0.481481	362	48	4.11364	0.171	0.4275	*
43	11	1665	127	3.15939	62	43	0.255144	469	37	1.9789	28	39	0.314607	13	14	0.240741	22	48	0.25	0.504	1.26	*
43	48	1454	127	2.75901	87	43	0.358025	230	37	0.970464	121	39	1.35955	19	14	0.351852	118	48	1.34091	0.407	1.0175	*
44	4	217	137	0.404097	30	22	0.135135	24	25	0.106667	24	34	0.285714	8	11	0.156863	13	29	0.188406	0.123	0.3075	*
44	12	257	137	0.478585	57	22	0.256757	22	25	0.0977778	28	34	0.333333	10	11	0.196078	12	29	0.173913	0.14	0.35	*
44	46	26	27	0.0608899	7	23	0.0313901	30	10	0.142857	19	31	0.234568	19	58	0.193878	20	17	0.350877	No data		*
45	48	437	127	0.829222	250	43	1.02881	917	37	3.8692	20951	39	235.404	16892	14	312.815	23020	68	213.148	over	12	positive
45	57	184	127	0.349146	290	43	1.19342	1019	37	4.29958	21003	39	235.989	17749	14	328.685	24267	68	224.694	4.543	11.3575	*
46	5	140	137	0.260708	17	22	0.0765766	22	25	0.0977778	28	34	0.333333	6	11	0.117647	12	29	0.173913	0.086	0.215	*
46	11	141	137	0.26257	14	22	0.0630631	24	25	0.106667	30	34	0.357143	9	11	0.176471	14	29	0.202899	0.091	0.2275	*
46	43	28	27	0.0655738	7	23	0.0313901	6	10	0.0285714	24	31	0.296296	23	58	0.234694	12	17	0.210526	No data		*
47	4	165	137	0.307263	12	22	0.0540541	34	25	0.151111	31	34	0.369048	54	11	1.05882	20	29	0.289855	0.162	0.405	*
47	12	140	137	0.260708	12	22	0.0540541	31	25	0.137778	28	34	0.333333	49	11	0.960784	16	29	0.231884	0.159	0.3975	*
48	4	151	137	0.281192	15	22	0.0675676	22	25	0.0977778	21	34	0.25	7	11	0.137255	12	29	0.173913	0.179	0.4475	*
48	11	163	137	0.303538	17	22	0.0765766	14	25	0.0622222	37	34	0.440476	9	11	0.176471	16	29	0.231884	0.179	0.4475	*
48	41	169	137	0.314711	30	22	0.135135	20	25	0.0888889	29	34	0.345238	9	11	0.176471	15	29	0.217391	0.151	0.3775	*
49	2	163	137	0.303538	119	22	0.536036	43	25	0.191111	215	34	2.55952	185	11	3.62745	1679	29	24.3333	0.828	2.07	*
49	11	146	137	0.271881	120	22	0.540541	39	25	0.173333	209	34	2.4881	207	11	4.05882	1634	29	23.6812	0.797	1.9925	*
49	42	170	137	0.316574	98	22	0.441441	41	25	0.182222	178	34	2.11905	200	11	3.92157	1560	29	22.6087	0.823	2.0575	*
50	6	102	137	0.189944	57	22	0.256757	39	25	0.173333	1178	34	14.0238	39	11	0.764706	801	29	11.6087	1.191	2.9775	*
50	16	122	137	0.227188	427	22	1.92342	58	25	0.257778	3658	34	43.5476	285	11	5.58824	3310	29	47.971	3.565	8.9125	*
50	47	141	137	0.26257	107	22	0.481982	29	25	0.128889	922	34	10.9762	109	11	2.13725	831	29	12.0435	1.813	4.5325	*
51	1	157	137	0.292365	17	22	0.0765766	22	25	0.0977778	28	34	0.333333	7	11	0.137255	36	29	0.521739	0.1	0.25	*
51	11	120	137	0.223464	15	22	0.0675676	25	25	0.111111	30	34	0.357143	7	11	0.137255	37	29	0.536232	0.101	0.2525	*
51	41	135	137	0.251397	16	22	0.0720721	22	25	0.0977778	27	34	0.321429	6	11	0.117647	26	29	0.376812	0.093	0.2325	*
52	2	166	137	0.309125	33	22	0.148649	36	25	0.16	25	34	0.297619	9	11	0.176471	26	29	0.376812	0.17	0.425	*
52	11	167	137	0.310987	27	22	0.121622	27	25	0.12	40	34	0.47619	11	11	0.215686	29	29	0.42029	0.183	0.4575	*
52	42	172	137	0.320298	26	22	0.117117	30	25	0.133333	31	34	0.369048	11	11	0.215686	25	29	0.362319	0.166	0.415	*
53	2	173	170	0.303509	21	32	0.0905172	19	29	0.0829694	25	33	0.301205	10	10	0.2	64	30	0.914286	0.109	0.2725	*
53	10	244	170	0.42807	33	32	0.142241	30	29	0.131004	153	33	1.84337	64	10	1.28	162	30	2.31429	0.248	0.62	positive
53	43	270	170	0.473684	113	32	0.487069	27	29	0.117904	7960	33	95.9036	1627	10	32.54	6354	30	90.7714	0.424	1.06	*
54	4	493	137	0.918063	147	22	0.662162	35	25	0.155556	52	34	0.619048	46	11	0.901961	15	29	0.217391	0.183	0.4575	*
54	10	485	137	0.903166	169	22	0.761261	29	25	0.128889	51	34	0.607143	63	11	1.23529	13	29	0.188406	0.182	0.455	*
55	1	172	137	0.320298	34	22	0.153153	27	25	0.12	31	34	0.369048	8	11	0.156863	52	29	0.753623	0.11	0.275	*
55	10	169	137	0.314711	37	22	0.166667	25	25	0.111111	30	34	0.357143	7	11	0.137255	52	29	0.753623	0.111	0.2775	*
55	41	189	137	0.351955	47	22	0.211712	25	25	0.111111	27	34	0.321429	8	11	0.156863	44	29	0.637681	0.106	0.265	*
56	2	335	170	0.587719	67	32	0.288793	32	29	0.139738	46	33	0.554217	8	10	0.16	16	30	0.228571	0.119	0.2975	*
56	10	412	170	0.722807	426	32	1.83621	277	29	1.20961	11728	33	141.301	5515	10	110.3	1619	30	23.1286	4.443	11.1075	positive
56	43	259	170	0.454386	68	32	0.293103	156	29	0.681223	5590	33	67.3494	1425	10	28.5	397	30	5.67143	3.966	9.915	*
57	3	222	137	0.413408	21	22	0.0945946	34	25	0.151111	137	34	1.63095	41	11	0.803922	29	29	0.42029	0.173	0.4325	*
57	43	203	137	0.378026	20	22	0.0900901	69	25	0.306667	289	34	3.44048	78	11	1.52941	165	29	2.3913	0.369	0.9225	*
58	14	468	137	0.871508	669	22	3.01351	104	25	0.462222	442	34	5.2619	308	11	6.03922	44	29	0.637681	1.079	2.6975	*
58	23	425	137	0.791434	425	22	1.91441	82	25	0.364444	915	34	10.8929	576	11	11.2941	166	29	2.4058	1.533	3.8325	*
59	4	553	137	1.0298	46	22	0.207207	22	25	0.0977778	25	34	0.297619	10	11	0.196078	10	29	0.144928	0.133	0.3325	*
59	12	433	137	0.806331	55	22	0.247748	28	25	0.124444	24	34	0.285714	8	11	0.156863	8	29	0.115942	0.162	0.405	*
59	44	586	137	1.09125	42	22	0.189189	25	25	0.111111	31	34	0.369048	9	11	0.176471	19	29	0.275362	0.141	0.3525	*
60	2	17	27	0.0398126	10	23	0.044843	19	10	0.0904762	16	31	0.197531	23	58	0.234694	7	17	0.122807	No data		*
60	11	26	27	0.0608899	31	23	0.139013	15	10	0.0714286	31	31	0.382716	40	58	0.408163	50	17	0.877193	No data		*
61	3	72	137	0.134078	23	22	0.103604	26	25	0.115556	27	34	0.321429	9	11	0.176471	29	29	0.42029	0.098	0.245	*
61	13	101	137	0.188082	27	22	0.121622	24	25	0.106667	30	34	0.357143	6	11	0.117647	25	29	0.362319	0.113	0.2825	*
62	5	445	170	0.780702	87	32	0.375	62	29	0.270742	4398	33	52.988	627	10	12.54	3665	30	52.3571	4.064	10.16	positive
62	14	849	170	1.48947	382	32	1.64655	467	29	2.0393	12850	33	154.819	3185	10	63.7	9889	30	141.271	4.365	10.9125	*
62	46	363	170	0.636842	61	32	0.262931	147	29	0.641921	2223	33	26.7831	386	10	7.72	1896	30	27.0857	2.969	7.4225	*
63	3	198	137	0.368715	25	22	0.112613	22	25	0.0977778	34	34	0.404762	16	11	0.313725	11	29	0.15942	0.106	0.265	*
63	12	229	137	0.426443	32	22	0.144144	153	25	0.68	1551	34	18.4643	197	11	3.86275	1679	29	24.3333	2.65	6.625	*
63	44	192	137	0.357542	28	22	0.126126	103	25	0.457778	222	34	2.64286	35	11	0.686275	197	29	2.85507	0.484	1.21	*
64	3	231	170	0.405263	81	32	0.349138	40	29	0.174672	26	33	0.313253	5	10	0.1	11	30	0.157143	0.132	0.33	*
64	13	306	170	0.536842	723	32	3.11638	131	29	0.572052	548	33	6.60241	65	10	1.3	525	30	7.5	1.879	4.6975	positive
64	42	245	170	0.429825	160	32	0.689655	37	29	0.161572	224	33	2.6988	41	10	0.82	199	30	2.84286	0.771	1.9275	*
65	8	300	170	0.526316	128	32	0.551724	84	29	0.366812	718	33	8.6506	10	10	0.2	336	30	4.8	0.15	0.375	*
65	18	266	170	0.466667	88	32	0.37931	70	29	0.305677	349	33	4.20482	11	10	0.22	159	30	2.27143	0.196	0.49	*
65	50	280	170	0.491228	91	32	0.392241	68	29	0.296943	164	33	1.9759	13	10	0.26	61	30	0.871429	0.142	0.355	*
66	7	42	27	0.0983607	17	23	0.0762332	8	10	0.0380952	37	31	0.45679	37	58	0.377551	7	17	0.122807	No data		*
66	14	36	27	0.0843091	21	23	0.0941704	8	10	0.0380952	20	31	0.246914	34	58	0.346939	8	17	0.140351	No data		*
66	44	59	27	0.138173	24	23	0.107623	13	10	0.0619048	24	31	0.296296	62	58	0.632653	10	17	0.175439	No data		*
67	24	2418	125	4.60571	111	33	0.476395	126	26	0.557522	477	34	5.67857	203	12	3.90385	593	43	7.14458	1.565	3.9125	positive
67	31	3209	125	6.11238	307	33	1.3176	266	26	1.17699	1322	34	15.7381	415	12	7.98077	637	43	7.6747	3.312	8.28	*
67	34	246	125	0.468571	24	33	0.103004	37	26	0.163717	28	34	0.333333	12	12	0.230769	17	43	0.204819	0.264	0.66	*
67	63	939	125	1.78857	105	33	0.450644	96	26	0.424779	291	34	3.46429	65	12	1.25	120	43	1.44578	0.848	2.12	*
68	7	321	170	0.563158	68	32	0.293103	34	29	0.148472	77	33	0.927711	20	10	0.4	41	30	0.585714	0.211	0.5275	*
68	15	459	170	0.805263	85	32	0.366379	172	29	0.751092	551	33	6.63855	112	10	2.24	363	30	5.18571	0.552	1.38	positive
69	3	556	170	0.975439	36	32	0.155172	32	29	0.139738	210	33	2.53012	10	10	0.2	1336	30	19.0857	0.211	0.5275	*
69	12	615	170	1.07895	857	32	3.69397	190	29	0.829694	2133	33	25.6988	120	10	2.4	8497	30	121.386	2.027	5.0675	*
70	7	778	170	1.36491	330	32	1.42241	60	29	0.262009	28	33	0.337349	8	10	0.16	12	30	0.171429	0.112	0.28	*
70	16	1184	170	2.07719	338	32	1.4569	63	29	0.275109	29	33	0.349398	9	10	0.18	14	30	0.2	0.142	0.355	*
71	5	361	170	0.633333	59	32	0.25431	41	29	0.179039	37	33	0.445783	8	10	0.16	26	30	0.371429	0.164	0.41	*
71	10	439	170	0.770175	225	32	0.969828	102	29	0.445415	1383	33	16.6627	95	10	1.9	1174	30	16.7714	1.398	3.495	*
71	44	252	170	0.442105	225	32	0.969828	56	29	0.244541	643	33	7.74699	61	10	1.22	336	30	4.8	0.757	1.8925	*
72	16	306	125	0.582857	30	33	0.128755	43	26	0.190265	33	34	0.392857	10	12	0.192308	17	43	0.204819	0.091	0.2275	*
72	25	301	125	0.573333	23	33	0.0987124	442	26	1.95575	1174	34	13.9762	74	12	1.42308	770	43	9.27711	1.315	3.2875	*
72	56	318	125	0.605714	24	33	0.103004	70	26	0.309735	337	34	4.0119	35	12	0.673077	320	43	3.85542	0.497	1.2425	*
73	2	1547	127	2.93548	396	43	1.62963	253	37	1.06751	47	39	0.52809	10	14	0.185185	32	48	0.363636	0.159	0.3975	*
73	10	5024	127	9.53321	5311	43	21.856	3679	37	15.5232	256	39	2.8764	72	14	1.33333	2386	48	27.1136	2.055	5.1375	*
74	2	235	137	0.437616	47	22	0.211712	22	25	0.0977778	31	34	0.369048	16	11	0.313725	390	29	5.65217	0.099	0.2475	*
74	10	439	137	0.817505	54	22	0.243243	20	25	0.0888889	33	34	0.392857	20	11	0.392157	376	29	5.44928	0.109	0.2725	*
75	3	564	125	1.07429	5563	33	23.8755	171	26	0.756637	9496	34	113.048	2287	12	43.9808	8275	43	99.6988	4.371	10.9275	*
75	11	573	125	1.09143	5997	33	25.7382	266	26	1.17699	10124	34	120.524	2686	12	51.6538	8397	43	101.169	4.296	10.74	positive
75	45	459	125	0.874286	3517	33	15.0944	133	26	0.588496	4514	34	53.7381	883	12	16.9808	3638	43	43.8313	3.81	9.525	*
76	4	92	127	0.174573	131	43	0.539095	63	37	0.265823	49	39	0.550562	15	14	0.277778	176	48	2	0.282	0.705	*
76	12	2251	127	4.27135	3553	43	14.6214	2347	37	9.90295	5150	39	57.8652	1551	14	28.7222	5254	48	59.7045	3.523	8.8075	positive
76	47	1308	127	2.48197	1030	43	4.23868	998	37	4.21097	1802	39	20.2472	536	14	9.92593	2183	48	24.8068	1.807	4.5175	*
77	6	641	170	1.12456	68	32	0.293103	132	29	0.576419	34	33	0.409639	10	10	0.2	16	30	0.228571	0.149	0.3725	*
77	14	722	170	1.26667	129	32	0.556034	73	29	0.318777	47	33	0.566265	11	10	0.22	18	30	0.257143	0.213	0.5325	*
77	47	492	170	0.863158	101	32	0.435345	53	29	0.231441	62	33	0.746988	13	10	0.26	14	30	0.2	0.152	0.38	*
78	3	269	137	0.500931	108	22	0.486486	82	25	0.364444	2604	34	31	724	11	14.1961	1647	29	23.8696	3.484	8.71	*
78	12	221	137	0.411546	134	22	0.603604	85	25	0.377778	3999	34	47.6071	1664	11	32.6275	2663	29	38.5942	3.855	9.6375	*
79	4	161	137	0.299814	26	22	0.117117	32	25	0.142222	30	34	0.357143	9	11	0.176471	19	29	0.275362	0.132	0.33	*
79	13	171	137	0.318436	50	22	0.225225	36	25	0.16	50	34	0.595238	29	11	0.568627	1017	29	14.7391	0.137	0.3425	*
79	46	163	137	0.303538	39	22	0.175676	29	25	0.128889	36	34	0.428571	11	11	0.215686	365	29	5.28986	0.157	0.3925	*
80	35	31	27	0.0725995	8	23	0.0358744	13	10	0.0619048	33	31	0.407407	26	58	0.265306	13	17	0.22807	No data		*
80	66	32	27	0.0749415	21	23	0.0941704	8	10	0.0380952	33	31	0.407407	23	58	0.234694	26	17	0.45614	No data		*
81	2	832	170	1.45965	24	32	0.103448	23	29	0.100437	40	33	0.481928	30	10	0.6	23	30	0.328571	0.155	0.3875	*
81	10	827	170	1.45088	24	32	0.103448	25	29	0.10917	39	33	0.46988	26	10	0.52	19	30	0.271429	0.179	0.4475	*
81	41	775	170	1.35965	24	32	0.103448	23	29	0.100437	34	33	0.409639	24	10	0.48	18	30	0.257143	0.175	0.4375	*
82	7	829	125	1.57905	126	33	0.540773	767	26	3.39381	84	34	1	46	12	0.884615	67	43	0.807229	0.407	1.0175	positive
82	15	887	125	1.68952	167	33	0.716738	1123	26	4.96903	1851	34	22.0357	260	12	5	968	43	11.6627	3.357	8.3925	positive
82	46	825	125	1.57143	137	33	0.587983	633	26	2.80088	437	34	5.20238	105	12	2.01923	383	43	4.61446	1.116	2.79	*
82	105	43	27	0.100703	33	23	0.147982	61	10	0.290476	31	31	0.382716	42	58	0.428571	20	17	0.350877	No data		*
83	8	621	127	1.17837	1268	43	5.21811	144	37	0.607595	1750	39	19.6629	484	14	8.96296	2215	48	25.1705	3.267	8.1675	positive
83	16	1189	127	2.25617	1076	43	4.42798	232	37	0.978903	5211	39	58.5506	4043	14	74.8704	4638	48	52.7045	4.185	10.4625	*
84	16	287	170	0.503509	27	32	0.116379	53	29	0.231441	29	33	0.349398	8	10	0.16	11	30	0.157143	0.135	0.3375	positive
84	24	296	170	0.519298	23	32	0.0991379	56	29	0.244541	117	33	1.40964	285	10	5.7	120	30	1.71429	0.378	0.945	positive
84	58	328	170	0.575439	30	32	0.12931	48	29	0.209607	63	33	0.759036	102	10	2.04	62	30	0.885714	0.288	0.72	*
85	2	318	170	0.557895	28	32	0.12069	31	29	0.135371	27	33	0.325301	7	10	0.14	15	30	0.214286	0.142	0.355	*
85	10	289	170	0.507018	39	32	0.168103	44	29	0.19214	59	33	0.710843	14	10	0.28	40	30	0.571429	0.306	0.765	*
85	41	283	170	0.496491	40	32	0.172414	36	29	0.157205	31	33	0.373494	11	10	0.22	25	30	0.357143	0.204	0.51	*
86	2	701	127	1.33017	48	43	0.197531	97	37	0.409283	4349	39	48.8652	1341	14	24.8333	2644	48	30.0455	4.203	10.5075	*
86	11	1280	127	2.42884	3717	43	15.2963	420	37	1.77215	8497	39	95.4719	3032	14	56.1481	6635	48	75.3977	4.368	10.92	positive
86	47	631	127	1.19734	551	43	2.26749	114	37	0.481013	1464	39	16.4494	423	14	7.83333	991	48	11.2614	3.758	9.395	*
87	2	423	125	0.805714	30	33	0.128755	87	26	0.384956	141	34	1.67857	14	12	0.269231	95	43	1.14458	0.14	0.35	*
87	9	980	125	1.86667	314	33	1.34764	821	26	3.63274	4151	34	49.4167	999	12	19.2115	6763	43	81.4819	2.575	6.4375	positive
87	44	353	125	0.672381	23	33	0.0987124	58	26	0.256637	106	34	1.2619	15	12	0.288462	75	43	0.903614	0.193	0.4825	*
88	16	199	131	0.374765	2402	26	10.6283	337	16	1.56019	18164	34	216.238	9892	11	193.961	16475	28	242.279	4.4	11	*
88	28	219	131	0.412429	1356	26	6	270	16	1.25	21987	34	261.75	9222	11	180.824	14234	28	209.324	4.458	11.145	*
89	2	545	127	1.03416	99	43	0.407407	76	37	0.320675	36	39	0.404494	72	14	1.33333	16	48	0.181818	0.097	0.2425	*
89	13	722	127	1.37002	5421	43	22.3086	3439	37	14.5105	1931	39	21.6966	872	14	16.1481	1678	48	19.0682	2.818	7.045	positive
90	23	1100	127	2.08729	2712	43	11.1605	2252	37	9.50211	15931	39	179	4981	14	92.2407	14577	48	165.648	4.415	11.0375	*
90	32	1340	127	2.54269	2461	43	10.1276	2260	37	9.53586	18482	39	207.663	6041	14	111.87	17424	48	198	4.452	11.13	positive
91	4	280	131	0.527307	76	26	0.336283	64	16	0.296296	37	34	0.440476	12	11	0.235294	14	28	0.205882	0.098	0.245	*
91	14	311	131	0.585687	54	26	0.238938	432	16	2	383	34	4.55952	29	11	0.568627	548	28	8.05882	0.693	1.7325	*
91	54	362	131	0.681733	57	26	0.252212	91	16	0.421296	69	34	0.821429	16	11	0.313725	78	28	1.14706	0.196	0.49	*
92	9	502	127	0.952562	155	43	0.63786	566	37	2.38819	981	39	11.0225	116	14	2.14815	2878	48	32.7045	1.606	4.015	positive
92	17	317	127	0.601518	46	43	0.1893	79	37	0.333333	57	39	0.640449	17	14	0.314815	122	48	1.38636	3.087	7.7175	positive
93	19	473	125	0.900952	59	33	0.253219	170	26	0.752212	316	34	3.7619	29	12	0.557692	237	43	2.85542	0.697	1.7425	*
93	27	522	125	0.994286	104	33	0.446352	944	26	4.17699	2769	34	32.9643	573	12	11.0192	2286	43	27.5422	3.438	8.595	*
93	59	504	125	0.96	84	33	0.360515	211	26	0.933628	515	34	6.13095	82	12	1.57692	363	43	4.37349	0.85	2.125	*
94	8	272	131	0.512241	24	26	0.106195	61	16	0.282407	40	34	0.47619	11	11	0.215686	26	28	0.382353	0.11	0.275	*
94	16	134	131	0.252354	42	26	0.185841	109	16	0.50463	488	34	5.80952	22	11	0.431373	79	28	1.16176	0.582	1.455	*
95	3	208	131	0.391714	41	26	0.181416	17	16	0.0787037	34	34	0.404762	10	11	0.196078	131	28	1.92647	0.123	0.3075	*
95	10	229	131	0.431262	44	26	0.19469	21	16	0.0972222	52	34	0.619048	16	11	0.313725	222	28	3.26471	0.197	0.4925	*
96	3	623	170	1.09298	134	32	0.577586	42	29	0.183406	31	33	0.373494	10	10	0.2	14	30	0.2	0.165	0.4125	*
96	11	576	170	1.01053	135	32	0.581897	555	29	2.42358	67	33	0.807229	11	10	0.22	40	30	0.571429	0.316	0.79	*
97	14	45	27	0.105386	25	23	0.112108	64	10	0.304762	863	31	10.6543	63	58	0.642857	366	17	6.42105	No data		*
97	21	57	27	0.133489	8	23	0.0358744	10	10	0.047619	27	31	0.333333	35	58	0.357143	11	17	0.192982	No data		*
98	2	197	170	0.345614	27	32	0.116379	50	29	0.218341	32	33	0.385542	11	10	0.22	14	30	0.2	0.104	0.26	*
98	9	256	170	0.449123	36	32	0.155172	50	29	0.218341	35	33	0.421687	14	10	0.28	22	30	0.314286	0.103	0.2575	positive
99	8	127	170	0.222807	29	32	0.125	20	29	0.0873362	23	33	0.277108	26	10	0.52	15	30	0.214286	0.112	0.28	*
99	16	184	170	0.322807	32	32	0.137931	51	29	0.222707	696	33	8.38554	346	10	6.92	400	30	5.71429	2.077	5.1925	*
100	10	223	131	0.419962	37	26	0.163717	45	16	0.208333	75	34	0.892857	12	11	0.235294	84	28	1.23529	0.246	0.615	*
100	19	404	131	0.760829	226	26	1	300	16	1.38889	6669	34	79.3929	3302	11	64.7451	5479	28	80.5735	4.214	10.535	positive
100	51	366	131	0.689266	110	26	0.486726	166	16	0.768519	2557	34	30.4405	913	11	17.902	2543	28	37.3971	3.122	7.805	positive
101	4	178	131	0.335217	25	26	0.110619	37	16	0.171296	28	34	0.333333	10	11	0.196078	15	28	0.220588	0.115	0.2875	*
101	12	226	131	0.425612	42	26	0.185841	48	16	0.222222	732	34	8.71429	783	11	15.3529	99	28	1.45588	0.445	1.1125	*
101	47	242	131	0.455744	50	26	0.221239	49	16	0.226852	211	34	2.5119	215	11	4.21569	44	28	0.647059	0.176	0.44	*
102	5	84	170	0.147368	724	32	3.12069	102	29	0.445415	25	33	0.301205	9	10	0.18	19	30	0.271429	0.158	0.395	*
102	12	288	170	0.505263	844	32	3.63793	116	29	0.50655	180	33	2.16867	175	10	3.5	185	30	2.64286	0.32	0.8	*
103	2	302	131	0.568738	143	26	0.632743	40	16	0.185185	37	34	0.440476	14	11	0.27451	18	28	0.264706	0.149	0.3725	*
103	9	297	131	0.559322	184	26	0.814159	49	16	0.226852	31	34	0.369048	11	11	0.215686	13	28	0.191176	0.139	0.3475	*
103	41	324	131	0.610169	133	26	0.588496	35	16	0.162037	31	34	0.369048	12	11	0.235294	17	28	0.25	0.115	0.2875	*
104	3	183	131	0.344633	37	26	0.163717	17	16	0.0787037	82	34	0.97619	9	11	0.176471	17	28	0.25	0.182	0.455	positive
104	13	164	131	0.308851	3043	26	13.4646	50	16	0.231481	169	34	2.0119	13	11	0.254902	79	28	1.16176	0.429	1.0725	positive
104	42	154	131	0.290019	980	26	4.33628	32	16	0.148148	115	34	1.36905	15	11	0.294118	47	28	0.691176	0.351	0.8775	*
105	3	845	131	1.59134	79	26	0.349558	31	16	0.143519	23670	34	281.786	21457	11	420.725	15220	28	223.824	4.313	10.7825	*
105	13	356	131	0.670433	50	26	0.221239	28	16	0.12963	18571	34	221.083	15898	11	311.725	9001	28	132.368	4.307	10.7675	*
106	3	201	131	0.378531	23	26	0.10177	20	16	0.0925926	68	34	0.809524	11	11	0.215686	25	28	0.367647	0.15	0.375	*
106	13	279	131	0.525424	43	26	0.190265	64	16	0.296296	133	34	1.58333	14	11	0.27451	48	28	0.705882	0.259	0.6475	*
107	12	1044	127	1.98102	28	43	0.115226	423	37	1.78481	1289	39	14.4831	219	14	4.05556	1807	48	20.5341	1.787	4.4675	*
107	20	1468	127	2.78558	319	43	1.31276	921	37	3.88608	10436	39	117.258	3518	14	65.1481	12040	48	136.818	4.491	11.2275	positive
107	54	466	127	0.88425	94	43	0.386831	192	37	0.810127	3530	39	39.6629	1028	14	19.037	5149	48	58.5114	3.727	9.3175	*
108	6	350	131	0.659134	30	26	0.132743	31	16	0.143519	24	34	0.285714	11	11	0.215686	70	28	1.02941	0.116	0.29	*
108	15	313	131	0.589454	141	26	0.623894	694	16	3.21296	631	34	7.5119	26	11	0.509804	719	28	10.5735	0.641	1.6025	*
108	46	253	131	0.47646	197	26	0.871681	162	16	0.75	160	34	1.90476	16	11	0.313725	201	28	2.95588	0.521	1.3025	*
109	2	4612	125	8.78476	167	33	0.716738	455	26	2.01327	9271	34	110.369	8696	12	167.231	5504	43	66.3133	4.516	11.29	positive
109	9	4146	125	7.89714	3047	33	13.0773	1072	26	4.74336	15953	34	189.917	16209	12	311.712	14263	43	171.843	over	12	positive
109	57	4542	125	8.65143	333	33	1.42918	635	26	2.80973	13743	34	163.607	13541	12	260.404	11473	43	138.229	4.443	11.1075	*
110	2	263	131	0.495292	61	26	0.269912	14	16	0.0648148	26	34	0.309524	10	11	0.196078	13	28	0.191176	0.093	0.2325	*
110	13	272	131	0.512241	77	26	0.340708	17	16	0.0787037	29	34	0.345238	11	11	0.215686	14	28	0.205882	0.094	0.235	*
111	4	183	170	0.321053	87	32	0.375	43	29	0.187773	38	33	0.457831	9	10	0.18	21	30	0.3	0.209	0.5225	*
111	12	224	170	0.392982	141	32	0.607759	143	29	0.624454	877	33	10.5663	37	10	0.74	592	30	8.45714	1.276	3.19	*
112	3	231	170	0.405263	47	32	0.202586	52	29	0.227074	36	33	0.433735	9	10	0.18	54	30	0.771429	0.142	0.355	*
112	12	231	170	0.405263	65	32	0.280172	52	29	0.227074	37	33	0.445783	10	10	0.2	39	30	0.557143	0.151	0.3775	positive
113	8	102	170	0.178947	271	32	1.1681	99	29	0.432314	51	33	0.614458	10	10	0.2	29	30	0.414286	0.589	1.4725	*
113	15	459	170	0.805263	385	32	1.65948	107	29	0.467249	279	33	3.36145	47	10	0.94	327	30	4.67143	0.915	2.2875	*
113	48	174	170	0.305263	301	32	1.29741	91	29	0.39738	43	33	0.518072	11	10	0.22	24	30	0.342857	0.25	0.625	*
114	3	212	170	0.37193	58	32	0.25	31	29	0.135371	42	33	0.506024	7	10	0.14	14	30	0.2	0.177	0.4425	*
114	11	283	170	0.496491	3534	32	15.2328	166	29	0.724891	376	33	4.53012	64	10	1.28	210	30	3	0.426	1.065	*
114	43	242	170	0.424561	4360	32	18.7931	122	29	0.532751	243	33	2.92771	50	10	1	153	30	2.18571	0.735	1.8375	*
115	10	7935	127	15.0569	5470	43	22.5103	2445	37	10.3165	1605	39	18.0337	182	14	3.37037	12610	48	143.295	3.64	9.1	*
115	24	7060	127	13.3966	5244	43	21.5802	2834	37	11.9578	1655	39	18.5955	235	14	4.35185	9990	48	113.523	4.177	10.4425	positive
115	53	4711	127	8.93928	3540	43	14.5679	1380	37	5.82278	911	39	10.236	261	14	4.83333	4808	48	54.6364	2.352	5.88	*
116	4	224	170	0.392982	39	32	0.168103	28	29	0.122271	31	33	0.373494	12	10	0.24	55	30	0.785714	0.274	0.685	*
116	12	230	170	0.403509	84	32	0.362069	121	29	0.528384	98	33	1.18072	31	10	0.62	134	30	1.91429	0.474	1.185	*
117	5	216	137	0.402235	17	22	0.0765766	17	25	0.0755556	21	34	0.25	8	11	0.156863	11	29	0.15942	0.129	0.3225	positive
117	13	171	137	0.318436	15	22	0.0675676	19	25	0.0844444	40	34	0.47619	84	11	1.64706	16	29	0.231884	0.232	0.58	*
118	4	213	131	0.40113	39	26	0.172566	34	16	0.157407	28	34	0.333333	9	11	0.176471	13	28	0.191176	0.104	0.26	*
118	12	1443	131	2.71751	51	26	0.225664	825	16	3.81944	268	34	3.19048	39	11	0.764706	565	28	8.30882	1.438	3.595	*
119	3	310	131	0.583804	22	26	0.0973451	27	16	0.125	26	34	0.309524	11	11	0.215686	12	28	0.176471	0.102	0.255	*
119	12	200	131	0.376648	25	26	0.110619	46	16	0.212963	1060	34	12.619	12	11	0.235294	154	28	2.26471	0.554	1.385	*
119	45	445	131	0.838041	20	26	0.0884956	40	16	0.185185	389	34	4.63095	12	11	0.235294	112	28	1.64706	0.277	0.6925	*
120	19	147	137	0.273743	60	22	0.27027	34	25	0.151111	6592	34	78.4762	1356	11	26.5882	6787	29	98.3623	4.36	10.9	*
120	27	192	137	0.357542	110	22	0.495495	84	25	0.373333	6200	34	73.8095	1466	11	28.7451	6659	29	96.5072	4.196	10.49	*
120	61	446	137	0.83054	125	22	0.563063	83	25	0.368889	2093	34	24.9167	389	11	7.62745	2403	29	34.8261	2.139	5.3475	*
121	2	682	170	1.19649	605	32	2.60776	23	29	0.100437	1088	33	13.1084	541	10	10.82	15	30	0.214286	0.239	0.5975	*
121	12	646	170	1.13333	610	32	2.62931	153	29	0.668122	1411	33	17	736	10	14.72	53	30	0.757143	0.367	0.9175	positive
121	39	586	170	1.02807	290	32	1.25	170	29	0.742358	2155	33	25.9639	1159	10	23.18	497	30	7.1	1.453	3.6325	*
122	12	143	131	0.269303	40	26	0.176991	31	16	0.143519	26	34	0.309524	10	11	0.196078	12	28	0.176471	2.393	5.9825	*
122	21	526	131	0.990584	1023	26	4.52655	418	16	1.93519	2550	34	30.3571	81	11	1.58824	1583	28	23.2794	3.913	9.7825	*
122	42	247	131	0.46516	590	26	2.61062	255	16	1.18056	1029	34	12.25	26	11	0.509804	487	28	7.16176	3.199	7.9975	*
123	14	140	131	0.263653	34	26	0.150442	41	16	0.189815	29	34	0.345238	9	11	0.176471	16	28	0.235294	0.163	0.4075	*
123	55	142	131	0.26742	140	26	0.619469	104	16	0.481481	1396	34	16.619	131	11	2.56863	1037		25.925	2.611	6.5275	*
124	5	53	131	0.0998117	37	26	0.163717	46	16	0.212963	22	34	0.261905	11	11	0.215686	11	28	0.161765	0.106	0.265	*
124	15	164	131	0.308851	63	26	0.278761	116	16	0.537037	560	34	6.66667	135	11	2.64706	604	28	8.88235	1.491	3.7275	*
124	45	70	131	0.131827	44	26	0.19469	88	16	0.407407	117	34	1.39286	20	11	0.392157	111	28	1.63235	0.493	1.2325	*
125	2	110	131	0.207156	30	26	0.132743	15	16	0.0694444	24	34	0.285714	9	11	0.176471	14	28	0.205882	0.106	0.265	*
125	12	177	131	0.333333	68	26	0.300885	33	16	0.152778	33	34	0.392857	16	11	0.313725	13	28	0.191176	0.109	0.2725	*
126	3	174	131	0.327684	122	26	0.539823	15	16	0.0694444	54	34	0.642857	10	11	0.196078	15	28	0.220588	0.095	0.2375	*
126	13	118	131	0.222222	122	26	0.539823	14	16	0.0648148	56	34	0.666667	10	11	0.196078	12	28	0.176471	0.109	0.2725	*
126	44	112	131	0.210923	211	26	0.933628	16	16	0.0740741	75	34	0.892857	11	11	0.215686	16	28	0.235294	0.112	0.28	*
127	4	58	131	0.109228	24	26	0.106195	40	16	0.185185	44	34	0.52381	10	11	0.196078	23	28	0.338235	0.152	0.38	*
127	13	178	131	0.335217	24	26	0.106195	22	16	0.101852	124	34	1.47619	10	11	0.196078	23	28	0.338235	0.15	0.375	*
128	1	124	125	0.23619	130	33	0.55794	67	26	0.29646	48	34	0.571429	25	12	0.480769	20	43	0.240964	0.116	0.29	*
128	12	176	125	0.335238	155	33	0.665236	79	26	0.349558	66	34	0.785714	10	12	0.192308	17	43	0.204819	0.111	0.2775	*
129	9	612	131	1.15254	72	26	0.318584	89	16	0.412037	74	34	0.880952	19	11	0.372549	36	28	0.529412	0.301	0.7525	*
129	19	1106	131	2.08286	576	26	2.54867	704	16	3.25926	9094	34	108.262	2144	11	42.0392	8059	28	118.515	4.206	10.515	*
129	50	609	131	1.14689	89	26	0.393805	141	16	0.652778	2745	34	32.6786	647	11	12.6863	2489	28	36.6029	2.263	5.6575	*
130	5	308	127	0.58444	24	43	0.0987654	23	37	0.0970464	45	39	0.505618	19	14	0.351852	19	48	0.215909	0.133	0.3325	*
130	17	252	170	0.442105	19	32	0.0818966	20	29	0.0873362	40	33	0.481928	14	10	0.28	13	30	0.185714	0.14	0.35	*
130	50	445	170	0.780702	134	32	0.577586	125	29	0.545852	32	33	0.385542	7	10	0.14	19	30	0.271429	0.124	0.31	*
131	14	543	127	1.03036	888	43	3.65432	131	37	0.552743	4966	39	55.7978	2015	14	37.3148	5154	48	58.5682	0.317	0.8	*
131	23	499	127	0.946869	687	43	2.82716	107	37	0.451477	6244	39	70.1573	3044	14	56.3704	6013	48	68.3295	3.946	9.9	positive
132	10	132	131	0.248588	52	26	0.230088	31	16	0.143519	53	34	0.630952	12	11	0.235294	329	28	4.83824	No data		*
133	56	1639	27	3.83841	35	23	0.156951	273	10	1.3	14030	31	173.21	8001	58	81.6429	5974	17	104.807	No data		positive
134	7	36	27	0.0843091	335	23	1.50224	127	10	0.604762	418	31	5.16049	54	58	0.55102	65	17	1.14035	No data		*
135	17	338	125	0.64381	952	33	4.08584	1150	26	5.0885	8565	34	101.964	11653	12	224.096	6833	43	82.3253	4.237	10.5925	positive
136	3	40	27	0.0936768	9	23	0.0403587	7	10	0.0333333	26	31	0.320988	30	58	0.306122	16	17	0.280702	No data		*
137	16	28	27	0.0655738	27	23	0.121076	8	10	0.0380952	17	31	0.209877	26	58	0.265306	7	17	0.122807	No data		*
138	1	84	27	0.196721	8	23	0.0358744	24	10	0.114286	27	31	0.333333	57	58	0.581633	10	17	0.175439	No data		*
139	6	243	137	0.452514	27	22	0.121622	18	25	0.08	32	34	0.380952	8	11	0.156863	18	29	0.26087	0.091	0.2275	*
140	9	150	137	0.27933	28	22	0.126126	32	25	0.142222	287	34	3.41667	130	11	2.54902	14	29	0.202899	0.091	0.2275	*
141	8	975	137	1.81564	442	22	1.99099	39	25	0.173333	18301	34	217.869	9061	11	177.667	25165	29	364.71	4.506	11.265	*
142	3	50	27	0.117096	14	23	0.0627803	11	10	0.052381	25	31	0.308642	32	58	0.326531	11	17	0.192982	No data		*
143	13	400	170	0.701754	315	32	1.35776	483	29	2.10917	5442	33	65.5663	2148	10	42.96	5666	30	80.9429	4.255	10.6375	*
144	15	126	27	0.295082	10	23	0.044843	23	10	0.109524	881	31	10.8765	349	58	3.56122	376	17	6.59649	No data		*
145	1	81	137	0.150838	20	22	0.0900901	32	25	0.142222	27	34	0.321429	5	11	0.0980392	12	29	0.173913	0.133	0.3325	*
146	36	31	27	0.0725995	46	23	0.206278	46	10	0.219048	138	31	1.7037	35	58	0.357143	73	17	1.2807	No data		*
(FI) Phosphorescence Intensity
(OD) Optical density
(Bb) B. burgdorferi, (Bg) B. garinii, (Ba) B. afzelii.
* PCR, negative result
Red color, Positive results (LI >=1)

## Sheet: Donor
Donor Sera
Serum #	FI, pulses (donor serum) Bb C6-IgM	FI, pulses (negative control) Bb C6-IgM	Lyme Index, Bb C6-IgM	FI, pulses (donor serum) OspC-IgM	FI, pulses (negative control) OspC-IgM	Lyme Index, OspC-IgM	FI, pulses (donor serum) VlsE-IgM	FI, pulses (negative control) VlsE-IgM	Lyme Index, VlsE-IgM	FI, pulses (donor serum) Bb C6-IgG	FI, pulses (negative control) Bb C6-IgG	Lyme Index, Bb C6-IgG	FI, pulses (donor serum) Bg C6-IgG	FI, pulses (negative control) Bg C6-IgG	Lyme Index, Bg C6-IgG	FI, pulses (donor serum) Ba C6-IgG	FI, pulses (negative control) Ba C6-IgG	Lyme Index, Ba C6-IgG	Immunetics C6 Lyme ELISA Kit, OD (IgM+IgG)	Lyme Index (IgM+IgG)
n			197			197			197			197			197			197		100
>=1			2			11			4			6			1			7		4
%		b=400	0.0101523		b=200	0.0558376		b=200	0.0203046		b=50	0.0304569		b=40	0.00507614		b=40	0.035533		0.04
1	246	182	0.42268	33	40	0.1375	46	32	0.198276	23	44	0.244681	8	22	0.129032	66	46	0.767442	0.237	0.603053
2	231	182	0.396907	98	40	0.408333	114	32	0.491379	33	44	0.351064	13	22	0.209677	69	46	0.802326	0.101	0.256997
3	263	182	0.45189	40	40	0.166667	15	32	0.0646552	32	44	0.340426	6	22	0.0967742	23	46	0.267442	0.188	0.478372
4	259	182	0.445017	13	40	0.0541667	18	32	0.0775862	26	44	0.276596	7	22	0.112903	14	46	0.162791	0.348	0.885496
5	213	182	0.365979	16	40	0.0666667	41	32	0.176724	32	44	0.340426	11	22	0.177419	575	46	6.68605	0.241	0.613232
6	293	182	0.503436	31	40	0.129167	25	32	0.107759	23	44	0.244681	9	22	0.145161	12	46	0.139535	0.129	0.328244
7	301	182	0.517182	60	40	0.25	55	32	0.237069	19	44	0.202128	6	22	0.0967742	13	46	0.151163	0.138	0.348485
8	175	182	0.300687	41	40	0.170833	43	32	0.185345	18	44	0.191489	7	22	0.112903	10	46	0.116279	0.126	0.320611
9	181	182	0.310997	18	40	0.075	29	32	0.125	90	44	0.957447	13	22	0.209677	9	46	0.104651	0.07	0.178117
10	155	182	0.266323	36	40	0.15	22	32	0.0948276	19	44	0.202128	7	22	0.112903	11	46	0.127907	0.135	0.343511
11	171	182	0.293814	12	40	0.05	26	32	0.112069	24	44	0.255319	11	22	0.177419	9	46	0.104651	0.117	0.29771
12	259	182	0.445017	17	40	0.0708333	30	32	0.12931	32	44	0.340426	13	22	0.209677	31	46	0.360465	0.223	0.56743
13	304	182	0.522337	39	40	0.1625	26	32	0.112069	290	44	3.08511	12	22	0.193548	57	46	0.662791	0.056	0.142494
14	179	182	0.30756	87	40	0.3625	62	32	0.267241	24	44	0.255319	8	22	0.129032	13	46	0.151163	0.133	0.338422
15	205	182	0.352234	20	40	0.0833333	110	32	0.474138	26	44	0.276596	5	22	0.0806452	21	46	0.244186	0.086	0.21883
16	367	182	0.630584	34	40	0.141667	51	32	0.219828	52	44	0.553191	27	22	0.435484	51	46	0.593023	0.163	0.414758
17	126	182	0.216495	68	40	0.283333	21	32	0.0905172	24	44	0.255319	8	22	0.129032	15	46	0.174419	0.121	0.307888
18	271	182	0.465636	177	40	0.7375	31	32	0.133621	30	44	0.319149	10	22	0.16129	27	46	0.313953	0.094	0.239186
19	130	182	0.223368	16	40	0.0666667	35	32	0.150862	26	44	0.276596	15	22	0.241935	15	46	0.174419	0.108	0.274809
20	207	182	0.35567	32	40	0.133333	54	32	0.232759	25	44	0.265957	10	22	0.16129	119	46	1.38372	0.068	0.173028
21	263	182	0.45189	38	40	0.158333	24	32	0.103448	28	44	0.297872	16	22	0.258065	22	46	0.255814	0.117	0.29771
22	183	182	0.314433	27	40	0.1125	28	32	0.12069	47	44	0.5	23	22	0.370968	36	46	0.418605	0.087	0.221374
23	238	182	0.408935	19	40	0.0791667	35	32	0.150862	26	44	0.276596	12	22	0.193548	16	46	0.186047	0.142	0.361323
24	216	182	0.371134	21	40	0.0875	32	32	0.137931	32	44	0.340426	18	22	0.290323	12	46	0.139535	0.107	0.272265
25	178	182	0.305842	41	40	0.170833	70	32	0.301724	69	44	0.734043	92	22	1.48387	13	46	0.151163	0.147	0.374046
26	193	182	0.331615	79	40	0.329167	25	32	0.107759	31	44	0.329787	12	22	0.193548	16	46	0.186047	0.064	0.16285
27	250	182	0.429553	19	40	0.0791667	26	32	0.112069	27	44	0.287234	10	22	0.16129	15	46	0.174419	0.484	1.23155
28	169	182	0.290378	197	40	0.820833	57	32	0.24569	196	44	2.08511	24	22	0.387097	15	46	0.174419	0.081	0.206107
29	149	182	0.256014	117	40	0.4875	27	32	0.116379	30	44	0.319149	16	22	0.258065	10	46	0.116279	2.774	7.05852
30	288	182	0.494845	54	40	0.225	31	32	0.133621	29	44	0.308511	10	22	0.16129	19	46	0.22093	0.163	0.414758
31	332	182	0.570447	188	40	0.783333	105	32	0.452586	56	44	0.595745	9	22	0.145161	13	46	0.151163	0.133	0.338422
32	151	182	0.25945	17	40	0.0708333	33	32	0.142241	22	44	0.234043	10	22	0.16129	14	46	0.162791	0.09	0.229008
33	387	182	0.664948	412	40	1.71667	100	32	0.431034	30	44	0.319149	17	22	0.274194	15	46	0.174419	0.113	0.283208
34	464	182	0.797251	200	40	0.833333	95	32	0.409483	32	44	0.340426	16	22	0.258065	18	46	0.209302	0.088	0.220551
35	228	182	0.391753	52	40	0.216667	88	32	0.37931	70	44	0.744681	14	22	0.225806	16	46	0.186047	0.09	0.225564
36	170	182	0.292096	33	40	0.1375	38	32	0.163793	23	44	0.244681	8	22	0.129032	12	46	0.139535	0.141	0.356061
37	190	182	0.32646	46	40	0.191667	57	32	0.24569	34	44	0.361702	9	22	0.145161	13	46	0.151163	0.21	0.530303
38	209	182	0.359107	120	40	0.5	64	32	0.275862	29	44	0.308511	9	22	0.145161	56	46	0.651163	0.156	0.602317
39	180	182	0.309278	92	40	0.383333	49	32	0.211207	32	44	0.340426	12	22	0.193548	18	46	0.209302	0.091	0.351351
40	235	182	0.40378	23	40	0.0958333	120	32	0.517241	26	44	0.276596	8	22	0.129032	14	46	0.162791	0.094	0.362934
41	131	182	0.225086	18	40	0.075	38	32	0.163793	31	44	0.329787	6	22	0.0967742	10	46	0.116279	0.124	0.478764
42	277	182	0.475945	150	40	0.625	35	32	0.150862	54	44	0.574468	23	22	0.370968	39	46	0.453488	0.088	0.339768
43	484	182	0.831615	72	40	0.3	34	32	0.146552	38	44	0.404255	52	22	0.83871	25	46	0.290698	0.063	0.243243
44	166	182	0.285223	20	40	0.0833333	60	32	0.258621	26	44	0.276596	12	22	0.193548	34	46	0.395349	0.094	0.362934
45	367	182	0.630584	141	40	0.5875	71	32	0.306034	38	44	0.404255	20	22	0.322581	19	46	0.22093	0.14	0.540541
46	90	182	0.154639	17	40	0.0708333	48	32	0.206897	28	44	0.297872	9	22	0.145161	16	46	0.186047	0.106	0.409266
47	120	182	0.206186	53	40	0.220833	29	32	0.125	23	44	0.244681	9	22	0.145161	22	46	0.255814	0.06	0.23166
48	170	182	0.292096	25	40	0.104167	32	32	0.137931	28	44	0.297872	9	22	0.145161	12	46	0.139535	0.083	0.320463
49	211	182	0.362543	351	40	1.4625	86	32	0.37069	27	44	0.287234	9	22	0.145161	20	46	0.232558	0.067	0.258687
50	34	43	0.0767494	52	27	0.229075	59	47	0.238866	22	40	0.244444	10	10	0.2	22	37	0.285714	0.117	0.451737
51	66	43	0.148984	56	27	0.246696	129	47	0.522267	22	40	0.244444	8	10	0.16	10	37	0.12987	0.064	0.247104
52	45	43	0.10158	24	27	0.105727	38	47	0.153846	28	40	0.311111	12	10	0.24	15	37	0.194805	0.093	0.359073
53	56	43	0.126411	17	27	0.0748899	38	47	0.153846	36	40	0.4	8	10	0.16	30	37	0.38961	0.143	0.552124
54	204	43	0.460497	16	27	0.0704846	31	47	0.125506	74	40	0.822222	12	10	0.24	14	37	0.181818	0.08	0.30888
55	168	43	0.379233	66	27	0.290749	57	47	0.230769	38	40	0.422222	12	10	0.24	12	37	0.155844	0.08	0.30888
56	82	43	0.185102	58	27	0.255507	51	47	0.206478	24	40	0.266667	13	10	0.26	27	37	0.350649	0.066	0.254826
57	112	43	0.252822	49	27	0.215859	39	47	0.157895	36	40	0.4	11	10	0.22	16	37	0.207792	0.111	0.428571
58	43	43	0.0970655	43	27	0.189427	40	47	0.161943	28	40	0.311111	8	10	0.16	9	37	0.116883	0.063	0.243243
59	53	43	0.119639	18	27	0.0792952	42	47	0.17004	176	40	1.95556	8	10	0.16	26	37	0.337662	0.112	0.432432
60	37	43	0.0835214	37	27	0.162996	41	47	0.165992	21	40	0.233333	13	10	0.26	9	37	0.116883	0.06	0.23166
61	48	43	0.108352	13	27	0.0572687	31	47	0.125506	23	40	0.255556	23	10	0.46	698	37	9.06494	0.131	0.505792
62	35	43	0.0790068	24	27	0.105727	30	47	0.121457	27	40	0.3	10	10	0.2	12	37	0.155844	0.161	0.621622
63	31	43	0.0699774	31	27	0.136564	26	47	0.105263	26	40	0.288889	7	10	0.14	11	37	0.142857	0.076	0.293436
64	35	43	0.0790068	12	27	0.0528634	34	47	0.137652	28	40	0.311111	9	10	0.18	14	37	0.181818	0.073	0.281853
65	60	43	0.13544	46	27	0.202643	33	47	0.133603	23	40	0.255556	8	10	0.16	68	37	0.883117	0.091	0.351351
66	64	43	0.14447	27	27	0.118943	34	47	0.137652	28	40	0.311111	9	10	0.18	11	37	0.142857	0.112	0.432432
67	61	43	0.137698	23	27	0.101322	25	47	0.101215	31	40	0.344444	9	10	0.18	25	37	0.324675	0.328	1.26641
68	59	43	0.133183	26	27	0.114537	34	47	0.137652	32	40	0.355556	8	10	0.16	16	37	0.207792	0.073	0.278626
69	81	43	0.182844	71	27	0.312775	36	47	0.145749	27	40	0.3	9	10	0.18	18	37	0.233766	0.071	0.270992
70	97	43	0.218962	22	27	0.0969163	48	47	0.194332	31	40	0.344444	8	10	0.16	13	37	0.168831	0.066	0.251908
71	44	43	0.0993228	43	27	0.189427	35	47	0.1417	42	40	0.466667	9	10	0.18	11	37	0.142857	0.074	0.282443
72	65	43	0.146727	19	27	0.0837004	42	47	0.17004	25	40	0.277778	8	10	0.16	11	37	0.142857	0.088	0.335878
73	61	43	0.137698	34	27	0.14978	56	47	0.226721	25	40	0.277778	7	10	0.14	11	37	0.142857	0.064	0.244275
74	30	43	0.0677201	37	27	0.162996	32	47	0.129555	22	40	0.244444	7	10	0.14	10	37	0.12987	0.078	0.29771
75	46	47	0.102908	17	27	0.0748899	30	47	0.121457	26	40	0.288889	6	10	0.12	12	37	0.155844	0.079	0.301527
76	60	43	0.13544	17	27	0.0748899	47	47	0.190283	27	40	0.3	8	10	0.16	246	37	3.19481	0.098	0.374046
77	53	43	0.119639	101	27	0.444934	32	47	0.129555	24	40	0.266667	8	10	0.16	11	37	0.142857	0.056	0.21374
78	45	43	0.10158	20	27	0.0881057	30	47	0.121457	35	40	0.388889	9	10	0.18	16	37	0.207792	0.078	0.29771
79	62	43	0.139955	81	27	0.356828	34	47	0.137652	32	40	0.355556	47	10	0.94	14	37	0.181818	0.077	0.293893
80	48	43	0.108352	58	27	0.255507	36	47	0.145749	33	40	0.366667	14	10	0.28	25	37	0.324675	0.071	0.270992
81	73	43	0.164786	66	27	0.290749	41	47	0.165992	35	40	0.388889	9	10	0.18	15	37	0.194805	0.085	0.324427
82	43	43	0.0970655	20	27	0.0881057	38	47	0.153846	27	40	0.3	7	10	0.14	13	37	0.168831	0.093	0.354962
83	99	43	0.223476	175	27	0.770925	71	47	0.287449	24	40	0.266667	9	10	0.18	12	37	0.155844	0.078	0.29771
84	114	43	0.257336	125	27	0.550661	64	47	0.259109	27	40	0.3	13	10	0.26	13	37	0.168831	0.121	0.461832
85	49	43	0.110609	23	27	0.101322	36	47	0.145749	24	40	0.266667	9	10	0.18	11	37	0.142857	0.076	0.290076
86	68	43	0.153499	29	27	0.127753	75	47	0.303644	30	40	0.333333	8	10	0.16	15	37	0.194805	0.081	0.30916
87	150	43	0.3386	49	27	0.215859	52	47	0.210526	26	40	0.288889	7	10	0.14	14	37	0.181818	0.153	0.583969
88	62	43	0.139955	30	27	0.132159	40	47	0.161943	49	40	0.544444	13	10	0.26	14	37	0.181818	0.67	2.55725
89	88	43	0.198646	105	27	0.462555	76	47	0.307692	37	40	0.411111	9	10	0.18	45	37	0.584416	0.078	0.29771
90	91	43	0.205418	276	27	1.21586	58	47	0.234818	36	40	0.4	23	10	0.46	23	37	0.298701	0.056	0.21374
91	64	43	0.14447	57	27	0.251101	57	47	0.230769	31	40	0.344444	9	10	0.18	12	37	0.155844	0.11	0.419847
92	81	43	0.182844	36	27	0.15859	106	47	0.42915	35	40	0.388889	8	10	0.16	16	37	0.207792	0.079	0.301527
93	58	43	0.130926	42	27	0.185022	57	47	0.230769	25	40	0.277778	7	10	0.14	11	37	0.142857	0.067	0.255725
94	75	43	0.1693	74	27	0.325991	45	47	0.182186	32	40	0.355556	9	10	0.18	25	37	0.324675	0.087	0.332061
95	284	43	0.641084	68	27	0.299559	41	47	0.165992	33	40	0.366667	9	10	0.18	21	37	0.272727	0.068	0.259542
96	59	43	0.133183	27	27	0.118943	51	47	0.206478	24	40	0.266667	12	10	0.24	17	37	0.220779	0.07	0.267176
97	179	43	0.404063	164	27	0.722467	72	47	0.291498	24	40	0.266667	7	10	0.14	13	37	0.168831	0.078	0.29771
98	192	43	0.433409	114	27	0.502203	60	47	0.242915	21	40	0.233333	7	10	0.14	13	37	0.168831	0.121	0.461832
99	119	74	0.251055	62	23	0.278027	43	20	0.195455	31	43	0.333333	15	14	0.277778	8	8	0.166667	0.076	0.290076
100	94	74	0.198312	99	23	0.443946	63	20	0.286364	20	43	0.215054	9	14	0.166667	7	8	0.145833	0.081	0.30916
101	78	74	0.164557	88	23	0.394619	92	20	0.418182	50	43	0.537634	8	14	0.148148	10	8	0.208333
102	116	74	0.244726	45	23	0.201794	189	20	0.859091	37	43	0.397849	10	14	0.185185	11	8	0.229167
103	89	74	0.187764	76	23	0.340807	63	20	0.286364	36	43	0.387097	9	14	0.166667	10	8	0.208333
104	158	74	0.333333	27	23	0.121076	31	20	0.140909	35	43	0.376344	7	14	0.12963	7	8	0.145833
105	170	74	0.35865	98	23	0.439462	92	20	0.418182	44	43	0.473118	9	14	0.166667	10	8	0.208333
106	135	74	0.28481	204	23	0.914798	124	20	0.563636	40	43	0.430108	22	14	0.407407	20	8	0.416667
107	147	74	0.310127	37	23	0.165919	31	20	0.140909	30	43	0.322581	8	14	0.148148	8	8	0.166667
108	88	79	0.183716	165	23	0.73991	80	20	0.363636	44	35	0.517647	9	11	0.176471	9	14	0.166667
109	276	74	0.582278	39	23	0.174888	71	20	0.322727	31	43	0.333333	8	14	0.148148	9	8	0.1875
110	82	74	0.172996	41	23	0.183857	40	20	0.181818	29	43	0.311828	11	14	0.203704	8	8	0.166667
111	468	74	0.987342	271	23	1.21525	74	20	0.336364	32	43	0.344086	8	14	0.148148	9	8	0.1875
112	66	74	0.139241	78	23	0.349776	20	20	0.0909091	26	43	0.27957	9	14	0.166667	8	8	0.166667
113	95	79	0.19833	156	23	0.699552	25	20	0.113636	81	35	0.952941	9	11	0.176471	9	14	0.166667
114	308	79	0.643006	181	23	0.811659	66	20	0.3	69	35	0.811765	16	11	0.313725	81	14	1.5
115	112	79	0.23382	78	23	0.349776	47	20	0.213636	60	35	0.705882	14	11	0.27451	16	14	0.296296
116	123	79	0.256785	174	23	0.780269	104	20	0.472727	37	35	0.435294	15	11	0.294118	7	14	0.12963
117	108	79	0.22547	27	23	0.121076	20	20	0.0909091	35	35	0.411765	21	11	0.411765	6	14	0.111111
118	92	79	0.192067	39	23	0.174888	22	20	0.1	34	35	0.4	7	11	0.137255	8	14	0.148148
119	113	79	0.235908	40	23	0.179372	44	20	0.2	38	35	0.447059	8	11	0.156863	10	14	0.185185
120	42	79	0.0876827	28	23	0.125561	18	20	0.0818182	30	35	0.352941	6	11	0.117647	6	14	0.111111
121	65	79	0.135699	147	23	0.659193	25	20	0.113636	27	35	0.317647	9	11	0.176471	5	14	0.0925926
122	96	79	0.200418	10	23	0.044843	37	20	0.168182	34	35	0.4	9	11	0.176471	7	14	0.12963
123	110	79	0.229645	133	23	0.596413	81	20	0.368182	38	35	0.447059	6	11	0.117647	8	14	0.148148
124	187	79	0.390397	302	23	1.35426	86	20	0.390909	39	35	0.458824	26	11	0.509804	16	14	0.296296
125	104	79	0.217119	326	23	1.46188	77	20	0.35	40	35	0.470588	8	11	0.156863	7	14	0.12963
126	105	79	0.219207	59	23	0.264574	40	20	0.181818	38	35	0.447059	7	11	0.137255	8	14	0.148148
127	178	79	0.371608	34	23	0.152466	23	20	0.104545	33	35	0.388235	8	11	0.156863	9	14	0.166667
128	173	79	0.361169	39	23	0.174888	55	20	0.25	42	35	0.494118	8	11	0.156863	7	14	0.12963
129	152	79	0.317328	32	23	0.143498	62	20	0.281818	32	35	0.376471	12	11	0.235294	8	14	0.148148
130	170	79	0.354906	55	23	0.246637	107	20	0.486364	27	35	0.317647	7	11	0.137255	7	14	0.12963
131	92	79	0.192067	29	23	0.130045	16	20	0.0727273	36	35	0.423529	9	11	0.176471	9	14	0.166667
132	100	79	0.208768	64	23	0.286996	21	20	0.0954545	25	35	0.294118	6	11	0.117647	8	14	0.148148
133	58	79	0.121086	21	23	0.0941704	18	20	0.0818182	25	35	0.294118	6	11	0.117647	5	14	0.0925926
134	83	79	0.173278	46	23	0.206278	57	20	0.259091	41	35	0.482353	8	11	0.156863	9	14	0.166667
135	88	79	0.183716	29	23	0.130045	42	20	0.190909	41	35	0.482353	8	11	0.156863	13	14	0.240741
136	106	79	0.221294	18	23	0.0807175	43	20	0.195455	36	35	0.423529	9	11	0.176471	11	14	0.203704
137	119	79	0.248434	158	23	0.70852	99	20	0.45	40	35	0.470588	15	11	0.294118	8	14	0.148148
138	100	79	0.208768	72	23	0.32287	43	20	0.195455	207	35	2.43529	10	11	0.196078	8	14	0.148148
139	491	79	1.02505	152	23	0.681614	59	20	0.268182	38	35	0.447059	10	11	0.196078	8	14	0.148148
140	82	79	0.17119	22	23	0.0986547	44	20	0.2	32	35	0.376471	7	11	0.137255	7	14	0.12963
141	147	79	0.306889	32	23	0.143498	51	20	0.231818	100	35	1.17647	11	11	0.215686	8	14	0.148148
142	190	79	0.39666	41	23	0.183857	78	20	0.354545	38	35	0.447059	10	11	0.196078	11	14	0.203704
143	294	79	0.613779	63	23	0.282511	361	20	1.64091	31	35	0.364706	7	11	0.137255	8	14	0.148148
144	477	79	0.995825	54	23	0.242152	98	20	0.445455	34	35	0.4	12	11	0.235294	6	14	0.111111
145	66	79	0.137787	74	23	0.331839	19	20	0.0863636	29	35	0.341176	6	11	0.117647	5	14	0.0925926
146	75	79	0.156576	23	23	0.103139	56	20	0.254545	35	35	0.411765	6	11	0.117647	8	14	0.148148
147	233	79	0.48643	201	23	0.901345	69	20	0.313636	38	35	0.447059	8	11	0.156863	7	14	0.12963
148	89	79	0.185804	29	23	0.130045	110	20	0.5	38	35	0.447059	8	11	0.156863	8	14	0.148148
149	175	79	0.365344	252	23	1.13004	94	20	0.427273	34	35	0.4	7	11	0.137255	11	14	0.203704
150	116	79	0.242171	133	23	0.596413	109	20	0.495455	38	35	0.447059	13	11	0.254902	8	14	0.148148
151	177	79	0.36952	86	23	0.38565	134	20	0.609091	33	35	0.388235	9	11	0.176471	9	14	0.166667
152	382	79	0.797495	95	23	0.426009	280	20	1.27273	35	35	0.411765	9	11	0.176471	7	14	0.12963
153	123	79	0.256785	45	23	0.201794	66	20	0.3	42	35	0.494118	7	11	0.137255	8	14	0.148148
154	258	79	0.538622	28	23	0.125561	38	20	0.172727	43	35	0.505882	16	11	0.313725	8	14	0.148148
155	191	79	0.398747	238	23	1.06726	187	20	0.85	44	35	0.517647	9	11	0.176471	7	14	0.12963
156	79	79	0.164927	54	23	0.242152	15	20	0.0681818	30	35	0.352941	9	11	0.176471	7	14	0.12963
157	120	79	0.250522	181	23	0.811659	101	20	0.459091	31	35	0.364706	8	11	0.156863	5	14	0.0925926
158	152	79	0.317328	101	23	0.452915	50	20	0.227273	26	35	0.305882	6	11	0.117647	6	14	0.111111
159	379	79	0.791232	76	23	0.340807	38	20	0.172727	42	35	0.494118	8	11	0.156863	9	14	0.166667
160	81	79	0.169102	86	23	0.38565	33	20	0.15	35	35	0.411765	7	11	0.137255	11	14	0.203704
161	75	79	0.156576	54	23	0.242152	28	20	0.127273	28	35	0.329412	9	11	0.176471	7	14	0.12963
162	80	79	0.167015	20	23	0.0896861	18	20	0.0818182	36	35	0.423529	8	11	0.156863	8	14	0.148148
163	116	79	0.242171	39	23	0.174888	26	20	0.118182	40	35	0.470588	9	11	0.176471	11	14	0.203704
164	113	79	0.235908	154	23	0.690583	65	20	0.295455	61	35	0.717647	8	11	0.156863	9	14	0.166667
165	382	79	0.797495	49	23	0.219731	107	20	0.486364	38	35	0.447059	8	11	0.156863	8	14	0.148148
166	97	79	0.202505	15	23	0.0672646	32	20	0.145455	38	35	0.447059	7	11	0.137255	8	14	0.148148
167	164	79	0.34238	55	23	0.246637	148	20	0.672727	34	35	0.4	8	11	0.156863	9	14	0.166667
168	115	79	0.240084	18	23	0.0807175	16	20	0.0727273	46	35	0.541176	8	11	0.156863	7	14	0.12963
169	71	79	0.148225	89	23	0.399103	38	20	0.172727	30	35	0.352941	6	11	0.117647	6	14	0.111111
170	56	79	0.11691	8	23	0.0358744	37	20	0.168182	27	35	0.317647	6	11	0.117647	5	14	0.0925926
171	167	79	0.348643	85	23	0.381166	104	20	0.472727	34	35	0.4	9	11	0.176471	55	14	1.01852
172	60	79	0.125261	20	23	0.0896861	15	20	0.0681818	36	35	0.423529	10	11	0.196078	8	14	0.148148
173	135	79	0.281837	52	23	0.233184	42	20	0.190909	32	35	0.376471	9	11	0.176471	8	14	0.148148
174	158	79	0.329854	127	23	0.569507	102	20	0.463636	42	35	0.494118	8	11	0.156863	7	14	0.12963
175	86	79	0.179541	17	23	0.0762332	9	20	0.0409091	38	35	0.447059	12	11	0.235294	7	14	0.12963
176	161	79	0.336117	37	23	0.165919	119	20	0.540909	44	35	0.517647	9	11	0.176471	9	14	0.166667
177	199	79	0.415449	44	23	0.197309	60	20	0.272727	39	35	0.458824	10	11	0.196078	21	14	0.388889
178	75	79	0.156576	49	23	0.219731	402	20	1.82727	20	35	0.235294	7	11	0.137255	7	14	0.12963
179	115	79	0.240084	43	23	0.192825	32	20	0.145455	39	35	0.458824	8	11	0.156863	41	14	0.759259
180	488	79	1.01879	361	23	1.61883	173	20	0.786364	38	35	0.447059	12	11	0.235294	6	14	0.111111
181	225	79	0.469729	89	23	0.399103	88	20	0.4	33	35	0.388235	7	11	0.137255	8	14	0.148148
182	93	79	0.194154	31	23	0.139013	35	20	0.159091	28	35	0.329412	7	11	0.137255	7	14	0.12963
183	99	79	0.206681	10	23	0.044843	31	20	0.140909	21	35	0.247059	6	11	0.117647	5	14	0.0925926
184	83	79	0.173278	33	23	0.147982	21	20	0.0954545	37	35	0.435294	8	11	0.156863	8	14	0.148148
185	143	79	0.298539	35	23	0.156951	38	20	0.172727	34	35	0.4	11	11	0.215686	51	14	0.944444
186	235	79	0.490605	173	23	0.775785	331	20	1.50455	33	35	0.388235	8	11	0.156863	9	14	0.166667
187	110	79	0.229645	89	23	0.399103	43	20	0.195455	35	35	0.411765	27	11	0.529412	769	14	14.2407
188	345	79	0.720251	168	23	0.753363	150	20	0.681818	120	35	1.41176	9	11	0.176471	10	14	0.185185
189	130	79	0.271399	197	23	0.883408	124	20	0.563636	39	35	0.458824	9	11	0.176471	9	14	0.166667
190	141	79	0.294363	61	23	0.273543	65	20	0.295455	34	35	0.4	8	11	0.156863	10	14	0.185185
191	148	79	0.308977	58	23	0.26009	51	20	0.231818	58	35	0.682353	9	11	0.176471	22	14	0.407407
192	159	79	0.331942	35	23	0.156951	75	20	0.340909	43	35	0.505882	9	11	0.176471	7	14	0.12963
193	83	79	0.173278	14	23	0.0627803	37	20	0.168182	34	35	0.4	7	11	0.137255	7	14	0.12963
194	154	79	0.321503	334	23	1.49776	53	20	0.240909	27	35	0.317647	8	11	0.156863	7	14	0.12963
195	55	79	0.114823	70	23	0.313901	37	20	0.168182	34	35	0.4	7	11	0.137255	6	14	0.111111
196	56	79	0.11691	418	23	1.87444	72	20	0.327273	51	35	0.6	21	11	0.411765	10	14	0.185185
197	137	79	0.286013	45	23	0.201794	26	20	0.118182	43	35	0.505882	9	11	0.176471	16	14	0.296296

## Sheet: Other
Patients with Other than Lyme Borreliosis Diseases (Syphilis etc.)
Serum #	FI, pulses (sample serum) Bb C6-IgM	FI, pulses (negative control) Bb C6-IgM	Lyme Index, Bb C6-IgM	FI, pulses (sample serum) OspC-IgM	FI, pulses (negative control) OspC-IgM	Lyme Index, OspC-IgM	FI, pulses (sample serum) VlsE-IgM	FI, pulses (negative control) VlsE-IgM	Lyme Index, VlsE-IgM	FI, pulses (sample serum) Bb C6-IgG	FI, pulses (negative control) Bb C6-IgG	Lyme Index, Bb C6-IgG	FI, pulses (sample serum) Bg C6-IgG	FI, pulses (negative control) Bg C6-IgG	Lyme Index, Bg C6-IgG	FI, pulses (sample serum) Ba C6-IgG	FI, pulses (negative control) Ba C6-IgG	Lyme Index, Ba C6-IgG
n			31			31			31			31			31			31
>=1			0			2			9			2			1			0
%		b=400	0		b=200	0.0645161		b=200	0.290323		b=50	0.0645161		b=40	0.0322581		b=40	0
1	78	74	0.164557	26.5	23	0.118834	37	20	0.168182	31	44.3333	0.328622	11	11.3333	0.179348	16.5	13.3333	0.309375
2	74.5	74	0.157173	35	23	0.156951	34.5	20	0.156818	26.5	44.3333	0.280919	10.5	11.3333	0.171196	17.5	13.3333	0.328125
3	92	74	0.194093	61	23	0.273543	58.5	20	0.265909	39	44.3333	0.413428	11	11.3333	0.179348	12.5	13.3333	0.234375
4	95.5	74	0.201477	96.5	23	0.432735	42.5	20	0.193182	37	44.3333	0.392226	13.5	11.3333	0.220109	19.5	13.3333	0.365625
5	103	74	0.2173	25	23	0.112108	56	20	0.254545	34.5	44.3333	0.365724	9.5	11.3333	0.154891	8.5	13.3333	0.159375
6	201.5	74	0.425105	33	23	0.147982	48	20	0.218182	33	44.3333	0.349823	10.5	11.3333	0.171196	8	13.3333	0.15
7	43.5	74	0.0917722	47.5	23	0.213004	346	20	1.57273	23.5	44.3333	0.249117	10.5	11.3333	0.171196	20.5	13.3333	0.384375
8	51	74	0.107595	79.5	23	0.356502	206	20	0.936364	21	44.3333	0.222615	9.5	11.3333	0.154891	11	13.3333	0.20625
9	53	74	0.111814	109	23	0.488789	209	20	0.95	35	44.3333	0.371025	11	11.3333	0.179348	13.5	13.3333	0.253125
10	53.5	74	0.112869	45	23	0.201794	282	20	1.28182	28	44.3333	0.29682	10.5	11.3333	0.171196	22.5	13.3333	0.421875
11	43.5	74	0.0917722	54	23	0.242152	135	20	0.613636	32	44.3333	0.339223	10	11.3333	0.163043	26.5	13.3333	0.496875
12	51	74	0.107595	91	23	0.408072	513.5	20	2.33409	26.5	44.3333	0.280919	10.5	11.3333	0.171196	17.5	13.3333	0.328125
13	159.5	74	0.336498	206	23	0.923767	351.5	20	1.59773	29	44.3333	0.30742	10.5	11.3333	0.171196	8.5	13.3333	0.159375
14	56	74	0.118143	50	23	0.224215	204.5	20	0.929545	18.5	44.3333	0.196113	8	11.3333	0.130435	12.5	13.3333	0.234375
15	172.5	74	0.363924	190.5	23	0.85426	288.5	20	1.31136	28	44.3333	0.29682	13.5	11.3333	0.220109	12.5	13.3333	0.234375
16	53	74	0.111814	148	23	0.663677	313.5	20	1.425	128	44.3333	1.35689	76.5	11.3333	1.24728	26.5	13.3333	0.496875
17	46.5	74	0.0981013	26.5	23	0.118834	203.5	20	0.925	50.5	44.3333	0.535336	20	11.3333	0.326087	9.5	13.3333	0.178125
18	88.5	74	0.186709	279	23	1.25112	868.5	20	3.94773	33	44.3333	0.349823	10.5	11.3333	0.171196	10	13.3333	0.1875
19	45	74	0.0949367	63.5	23	0.284753	182	20	0.827273	31.5	44.3333	0.333922	9.5	11.3333	0.154891	7.5	13.3333	0.140625
20	95	74	0.200422	53.5	23	0.23991	28.5	20	0.129545	26.5	44.3333	0.280919	9.5	11.3333	0.154891	8.5	13.3333	0.159375
21	126	74	0.265823	353.5	23	1.5852	113.5	20	0.515909	63.5	44.3333	0.673145	28	11.3333	0.456522	16.5	13.3333	0.309375
22	47	74	0.0991561	12	23	0.0538117	9.5	20	0.0431818	26	44.3333	0.275618	10	11.3333	0.163043	9.5	13.3333	0.178125
23	68.5	74	0.144515	23	23	0.103139	310.5	20	1.41136	93.5	44.3333	0.991166	45	11.3333	0.733696	12.5	13.3333	0.234375
24	136	74	0.28692	71.5	23	0.320628	56	20	0.254545	30.5	44.3333	0.323322	9	11.3333	0.146739	8	13.3333	0.15
25	92	74	0.194093	176.5	23	0.79148	52.5	20	0.238636	28.5	44.3333	0.30212	9	11.3333	0.146739	7.5	13.3333	0.140625
26	131.5	74	0.277426	44.5	23	0.199552	86	20	0.390909	30	44.3333	0.318021	16.5	11.3333	0.269022	8	13.3333	0.15
27	70.5	74	0.148734	29	23	0.130045	65.5	20	0.297727	39.5	44.3333	0.418728	12.5	11.3333	0.203804	26.5	13.3333	0.496875
28	47	74	0.0991561	49.5	23	0.221973	42	20	0.190909	35	44.3333	0.371025	12.5	11.3333	0.203804	11	13.3333	0.20625
29	112.5	74	0.237342	38	23	0.170404	187	20	0.85	35.5	44.3333	0.376325	20	11.3333	0.326087	13.5	13.3333	0.253125
30	402	74	0.848101	222.5	23	0.997758	291.5	20	1.325	126.5	44.3333	1.34099	13	11.3333	0.211957	8	13.3333	0.15
31	171	74	0.360759	78.5	23	0.352018	24	20	0.109091	30	44.3333	0.318021	10	11.3333	0.163043	11.5	13.3333	0.215625
